# Supplementary material for: Prediction of pathological fracture in patients with metastatic disease of the lower limb
Source: Sci Rep. 2019 Oct 1;9:14133. doi: 10.1038/s41598-019-50636-9 (PMC6773760; doi:10.1038/s41598-019-50636-9)
Supplement: Supplementary file 1 — Dataset 1 [file 41598_2019_50636_MOESM1_ESM.xlsx]

## Sheet: Sheet1
Number	BMI	Prop_Affected	Prop_Unaffected	Management	Surgery_Decision	Fracture_Risk	FU	min_mirels	max_mirels
1	24.3046	95.5556	99.0476	Chemotherapy/ Hormonal	not_offered	low	0.019165	6	10
2		100	100	Radiotherapy/ Denosumab	not_offered	low	0.0985626	6	9
3		72.5995	100	right proximal femoral replacement. Radiotherapy. Denosumab.	surgery	high	0.167009	10	11
4	15.7313	97.2973	102.252	pt chose f/u only	declined	high	0.123203	8	10
5	24.4862	98.0447	99.7207	palliative chemotherapy to pelvis	not_offered	low	1.39083	5	6
6		100	100	revision for loosening and pain assoc with this	surgery	low	11.4059	7	8
7		88.9145	100	Conservative Rx of pathological #.	not_offered	low	3.19507	7	9
8	31.9839	77.5785	100	f/u. Chemo.	not_offered	low	0	6	7
9		100	100		not_offered	low	0.73922	5	5
10	23.3011	100	99.4521	f/u. Chemo.	not_offered	low	0.440794	5	7
11	34.8008	68.2927	75.6098	Prophylactic fixation Right Femur- DHS	surgery	high	1.31417	9	10
12	27.5822	93.0085	93.0085	IM femoral nail for left pathological # which occurred 10/9/15	not_offered	low	0.364134	5	7
13	38.0658	95.5956	96.4965	interlocking nail of right femur for pathological #	surgery	high	0.388775	9	10
14		65.8915	85.2713	left DHS for pathological #	surgery	high	0.276523	8	10
15	23.214	96.519	98.1013	f/u only- pt choice due to limited pain	declined	high	0	7	9
16		100	100	f/u only- pt choice due to limited pain	declined	high	0.939083	6	9
17	30.2799	94.9597	97.1774	Not for surgical fixation- for denosumab and Oncology	not_offered	low	0.678987	5	8
18	28.4155	100	100	f/u	not_offered	low	0.073922	5	7
19	31.4417	97.8972	98.8318	oncology	declined	high	0.941821	7	11
20	16.4789	84.0909	100.189	macmillan. Palliative	unfit	high	1.57426	10	11
21		100	100	attempt at curative treatment for solitary lesion	surgery	low	4.42984	6	9
22		79.2	87.1795	had pneumonia pre-op so cancelled	unfit	high	0.106776	7	9
23		97.8659	99.3902	Radiotherapy and Chemotherapy	not_offered	low	0.106776	8	8
24	42.0525	97.4771	99.0826	proximal femoral replacement, radiotherapy, radiologically high risk of fracture	surgery	high	0.0711841	11	12
25		31.5789	77.193	right proximal femur replacement	surgery	high	0.221766	9	11
26		42.3729	100	right proximal femur replacement	surgery	high	1.11157	11	12
27	21.9909	98.3095	97.5293	denosumab	not_offered	low	0.353183	6	8
28		96.25	100	non-operative	unfit	low	0.15332	10	11
29		45.1448	98.8075	Left proximal femur replacement	surgery	high	1.80972	9	12
30	26.0292	100	100	chemo and radio	not_offered	low	0.985626	8	10
31	28.4082	100	100	haematology	not_offered	low	0.903491	8	9
32	23.1867	97.151	99.7151	haematology	not_offered	low	0.87885	8	9
33	23.564	94.5668	100	IM nail right femur	surgery	high	0.112252	6	9
34	20.3823	92.2819	95.6376	urology input	not_offered	low	0.81588	6	9
35	32.877	74.5474	80.9372	IM nail right femur	surgery	high	1.38261	8	11
36	23.6323	97.8022	95.9707	F/U	not_offered	low	1.67283	8	9
37	31.3791	65.8436	68.93	Left proximal femur replacement	surgery	high	2.02875	9	10
38	23.6312	100	100	radiotherapy	not_offered	low	0.305673	9	9
39	23.6312	100	100	radiotherapy	not_offered	low	1.90554
40		28.6885	100	left distal femoral EPR	surgery	high	1.35797	10	11
41	20.0773	0	100	right proximal femur replacement	surgery	high	1.34976	10	12
42		95.5556	98.2716	Radiotherapy and f/u	unfit	low	0.298426	7	10
43	27.6172	97.8784	98.1612	Left proximal femur replacement- symptoms and previous avulsion fracture, patient choice	surgery	high	0.731006	10	11
44	21.8992	99.8302	99.6604	chemotherapy	not_offered	low	1.08693	7	9
45		100	100	chemotherapy	not_offered	low	1.08693	8	9
46	38.5841	19.9637	92.559	planned right EPR, but had asystole due to ?large PE shortly after intubation.	surgery	high	0.054757	10	12
47		85	100	left DHS for pathological #	surgery	high	1.20465	10	11
48		94.1873	99.2465	D/c to oncology	not_offered	low	0.750171	7	8
49	19.1432	98.8987	99.1189	D/c to oncology	not_offered	low	0.845996	8	9
50	42.6233	100.083	100		not_offered	low	0.358658	6	10
51		0	100	right proximal femur replacement	surgery	high	0.676249	10	11
52		88.2199	100	radiotherapy	not_offered	low	0.427105	7	9
53		100	100	radiotherapy	not_offered	low	0	7	9
54		58.1395	100	conservative due to poor cardiovascular function	unfit	high	0.114608	11	12
55	21.0507	97.9719	98.2839	f/u	not_offered	low	0.635181	8	9
56		92.6316	96.8421	does not require surgical intervention as low pain and can WB	not_offered	low	0	7	9
57		100	100	had spine stabilised	not_offered	low	0.303901	9	10
58		0	100	right proximal femur replacement	surgery	high	0.167009	10	12
59	24.8445	89.7959	97.8231	radiotherapy as only has 1 kidney	unfit	high	0.0164271	9	10
60	30.7762	97.7247	98.9761		not_offered	low	0.260096	5	8
